# Supplementary material for: Metabolomic Profile of Primary Turkey and Rat Hepatocytes and Two Cell Lines after Chloramphenicol Exposure
Source: Animals (Basel). 2019 Dec 21;10(1):30. doi: 10.3390/ani10010030 (PMC7022860; doi:10.3390/ani10010030)
Supplement: Supplementary file 1 [file animals-10-00030-s001.zip]

Archive with 11 entries (11 files):
- Supplementary Materials/Supplement 1.zip
- Supplementary Materials/Supplement 2.tif
- Supplementary Materials/Supplement 3.tif
- Supplementary Materials/Supplement 4.tif
- Supplementary Materials/Supplement 5.doc
- Supplementary Materials/Supplement 5.pdf
- Supplementary Materials/Supplement 6.doc
- Supplementary Materials/Supplement 6.pdf
- Supplementary Materials/Supplement 7.doc
- Supplementary Materials/Supplement 7.pdf
- Supplementary Materials/Supplementary Materials contents.docx
